# Supplementary material for: Pyridylpiperazine efflux pump inhibitor boosts in vivo antibiotic efficacy against K. pneumoniae
Source: EMBO Mol Med. 2023 Dec 20;16(1):93–111. doi: 10.1038/s44321-023-00007-9 (PMC10897476; doi:10.1038/s44321-023-00007-9)
Supplement: Supplementary file 3 — Source Data Fig. 2 [file 44321_2023_7_MOESM3_ESM.zip]

Archive with 1 entries (1 files):
- EMM-2023-18236_SourceDataForFigure2.xlsx
