# Supplementary material for: Pyridylpiperazine efflux pump inhibitor boosts in vivo antibiotic efficacy against K. pneumoniae
Source: EMBO Mol Med. 2023 Dec 20;16(1):93–111. doi: 10.1038/s44321-023-00007-9 (PMC10897476; doi:10.1038/s44321-023-00007-9)
Supplement: Supplementary file 3 — Source Data Fig. 2 [file 44321_2023_7_MOESM3_ESM.zip › EMM-2023-18236_SourceDataForFigure2.xlsx]

## Sheet: KP43816_WT
Individual source data for three replicate checkerboard assays (levofloxacin vs BDM91288 or PABN) performed on K. pneumoniae ATCC 43816. Data show percentage resazurin turnover. Median values are given at the bottom of the sheet.
N=1											N=2											N=3
	KP_WT											KP_WT											KP_WT
	BDM91288 (uM)											BDM91288 (uM)											BDM91288 (uM)
Lev (ng/mL)	300	150	75	37.5	18.75	9.375	4.6875	2.34375	0		Lev (ng/mL)	300	150	75	37.5	18.75	9.375	4.6875	2.34375	0		Lev (ng/mL)	300	150	75	37.5	18.75	9.375	4.6875	2.34375	0
1000	-0.362179	-0.392949	-0.177564	-0.177564	-0.0929487	-0.192949	0.0147436	-0.116026	-0.0467949		1000	-0.337366	-0.331989	-0.342742	-0.240591	-0.219086	-0.159946	0.0282258	0.00672043	-0.202957		1000	-0.0445469	-0.0261137	0.0245776	0.0890937	0.139785	0.0245776	0.195084	0.15361	0.204301
500	0.237821	0.645513	0.899359	1.14551	1.10705	0.699359	0.522436	0.0608974	0.237821		500	-0.450269	-0.299731	-0.063172	-0.186828	-0.063172	-0.030914	0.0174731	-0.116935	-0.170699		500	-0.0860215	-0.0860215	-0.030722	0.102919	0.69278	0.0430108	0.0384025	0.121352	0.015361
250	-0.692949	-0.369872	-0.392949	-0.362179	-0.146795	0.199359	0.314744	0.253205	0.322436		250	0.598118	0.759409	0.248656	0.646505	0.549731	0.598118	0.716398	1.02823	0.678763		250	-0.0261137	0.0199693	0.0522273	0.0107527	0.204301	0.195084	0.3702	0.420891	0.34255
125	0.56859	0.937821	1.47628	1.93782	1.86859	1.10705	0.630128	0.783974	0.976282		125	-0.138441	0.135753	0.732527	0.533602	1.15726	1.16801	0.979839	0.587366	0.426075		125	-0.0353303	0.0522273	0.116743	0.34255	0.485407	0.554531	0.430108	0.254992	0.227343
62.5	-0.33141	0.0301282	0.207051	0.0378205	-0.154487	-0.0391026	-0.0544872	-0.100641	0.176282		62.5	0.221774	0.657258	1.40995	1.63038	1.07124	0.538978	0.485215	-0.0416667	-0.208333		62.5	-0.0261137	0.231951	0.324117	0.471582	0.347158	0.190476	0.172043	0.102919	0.0384025
31.25	0.714744	1.19167	1.4609	1.71474	3.06859	150.253	140.707	145.761	139.138		31.25	-0.111559	0.0712366	-0.21371	0.372312	0.254032	0.533602	53.0013	65.453	88.1895		31.25	0.0430108	0.139785	0.172043	0.195084	0.324117	1.11214	74.9693	74.5591	75.6006
15.625	-0.369872	-0.354487	1.87628	155.299	158.884	146.538	138.83	142.684	143.284		15.625	0.0819892	4.75403	-0.245968	0.727151	99.4637	90.7056	107.905	121.017	99.7755		15.625	-0.0030722	0.0337942	0.0430108	0.946237	83.2919	94.9508	82.2873	89.1306	112.264
7.8125	120.592	132.476	131.33	182.976	119.553	44.0071	77.8609	105.599	71.7686		7.8125	45.3401	99.168	86.4422	89.7809	103.324	84.7056	112.141	101.163	102.474		7.8125	45.7988	91.2965	109.983	108.854	98.8679	92.8679	102.679	94.7849	105.9
3.90625	74.9378	56.8224	138.322	142.138	66.1378	59.4532	78.7147	79.684	107.684		3.90625	95.453	119.711	114.716	100.501	78.4261	96.7433	94.2272	106.56	127.716		3.90625	92.2965	117.527	132.684	135.14	113.167	113.711	102.624	112.919	113.748
1.95312	84.1763	101.946	145.992	107.838	105.53	107.161	83.4224	109.046	66.9609		1.95312	71.7272	90.6465	103.34	111.238	98.7487	77.8884	103.614	91.0605	91.6626		1.95312	99.5223	132.071	132.974	114.195	101.619	97.8449	96.9048	104.172	96.7803
0.976562	66.6301	145.069	131.846	131.869	57.9301	74.3532	99.6378	105.046	101.715		0.976562	116.56	127.845	100.528	101.152	77.6734	85.7379	104.577	98.254	100.706		0.976562	111.131	143.992	144.425	128.882	117.891	117.697	104.425	110.052	100.025
0.488281	90.3455	50.7455	121.192	132.007	69.3763	44.7763	66.2917	76.6763	83.984		0.488281	72.6304	108.905	93.0175	82.8938	89.9583	95.3831	81.168	110.539	87.4906		0.488281	102.845	136.776	141.269	114.836	102.601	106.098	98.3195	99.0568	92.3195
0.244141	36.0071	65.6378	54.284	57.7147	49.5763	97.7994	35.4378	33.2455	56.1378		0.244141	112.738	122.603	112.856	115.259	123.028	114.152	104.657	102.474	118.19		0.244141	106.684	137.154	149.108	127.808	109.831	108.831	94.4485	104.674	110.928
0	106.922	132.269	121.33	108.93	115.876	110.23	117.476	105.146	108.069		0	79.6304	93.5712	88.6626	112.114	66.0444	96.5874	106.335	110.017	89.4207		0	86.5914	117.656	137.836	97.8172	84.6651	88.5499	97.702	84.8449	96.1767
	KP_WT											KP_WT											KP_WT
	PABN (uM)											PABN (uM)											PABN (uM)
Lev (ng/mL)	300	150	75	37.5	18.75	9.375	4.6875	2.34375	0		Lev (ng/mL)	300	150	75	37.5	18.75	9.375	4.6875	2.34375	0		Lev (ng/mL)	300	150	75	37.5	18.75	9.375	4.6875	2.34375	0
1000	-0.118421	-0.223684	-0.153509	-0.323099	-0.23538	-0.258772	-0.106725	-0.159357	-0.0599415		1000	-0.582822	-0.631902	-0.582822	-0.625767	-0.840491	-0.779141	-0.969325	-0.680982	-0.858896		1000	-0.208672	-0.170732	-0.208672	-0.273713	-0.170732	-0.165312	-0.186992	-0.192412	-0.268293
500	0.331871	-0.0190058	0.302632	0.0862573	0.162281	0.115497	0.314327	0.0160819	0.0687135		500	-0.460123	-0.239264	0.0736196	-0.312883	-0.564417	-0.631902	-0.785276	-0.883436	-1.05521		500	-0.300813	-0.262873	-0.279133	-0.214092	-0.289973	-0.382114	-0.495935	-0.571816	-0.604336
250	-0.194444	-0.0423977	0.209064	0.144737	0.214912	0.0804094	-0.0190058	0.00438596	-0.100877		250	0.546012	0.815951	1.03681	0.96319	0.644172	0.245399	0.380368	-0.773006	-0.539877		250	0.132791	0.170732	0.403794	1.21138	0.0352304	-0.0352304	-0.224932	-0.355014	-0.479675
125	0.618421	0.513158	0.431287	0.0862573	0.0804094	0.0979532	0.197368	-0.00730994	0.0745614		125	0.588957	0.96319	0.552147	0.251534	-0.0981595	0.0184049	-0.147239	-0.595092	-0.699387		125	0.192412	0.279133	0.100271	-0.159892	-0.241192	-0.273713	-0.382114	-0.436314	-0.436314
62.5	-0.311404	-0.328947	-0.29386	-0.387427	-0.229532	-0.299708	-0.182749	-0.258772	-0.100877		62.5	-0.779141	-0.527607	-0.674847	-0.846626	-0.883436	-0.91411	-1.13497	-1.04294	-1.22699		62.5	-0.322493	-0.322493	-0.457995	-0.495935	-0.571816	-0.528455	-0.485095	-0.615176	-0.588076
31.25	0.25	0.30848	0.402047	3.14474	156.168	122.712	125.326	118.344	99.6301		31.25	-1.14724	-0.711656	-0.601227	0.730061	83.3006	117.601	91.4601	105.92	68.9816		31.25	-0.485095	-0.539295	-0.268293	-0.295393	7.01626	99.981	89.6883	76.252	59.4986
15.625	124.677	150.876	167.297	174.262	149.355	123.554	107.028	95.1681	90.2851		15.625	0.423313	56.4172	156.877	154.847	142.202	108.742	108.81	131.509	102.233		15.625	-0.311653	2.22493	143.39	180.014	173.645	137.103	116.008	94.5664	95.1897
7.8125	150.8	125.151	141.326	141.572	67.8406	65.5541	82.3962	70.3845	79.0687		7.8125	128.963	127.748	119.669	140.129	149.479	127.38	93.638	99.8344	109.258		7.8125	143.152	126.442	134.344	174.892	178.236	155.997	134.079	119.943	103.542
3.90625	146.098	137.712	119.408	134.11	107.829	109.478	33.1681	68.8056	45.9635		3.90625	129.595	120	118.558	131.067	134.399	135.325	103.877	91.184	99.3804		3.90625	130.263	122.989	126.908	164.295	186.886	160.366	119.136	117.775	110.046
1.95312	153.215	153.782	160.478	141.396	129.694	118.887	65.2675	75.2091	41.0278		1.95312	120.497	113.552	112.239	152.571	128.485	127.129	115.908	80.2822	114.472		1.95312	114.604	104.35	111.309	169.222	176.404	140.409	121.222	100.615	100.984
0.976562	145.057	151.396	147.77	146.034	75.7471	89.2909	41.8991	62.5132	62.4664		0.976562	129.601	128.27	130.141	151.307	147.718	82.9632	103.515	124.515	101.92		0.976562	110.81	105.618	112.236	179.656	173.038	131.748	113.125	118.827	109
0.488281	159.87	141.648	102.349	109.823	99.0453	39.0395	50.0044	29.519	35.4137		0.488281	127.748	123.356	121.319	136.847	134.595	125.583	108.755	84.1472	110.951		0.488281	111.331	107.033	116.236	183.515	159.927	133.986	117.883	109.455	103.363
0.244141	149.051	150.747	92.7471	139.718	107.624	71.7588	32.3845	31.0219	27.9751		0.244141	137.681	129.785	130.313	157.393	109.939	125.117	97.4356	125.018	82.1779		0.244141	122.062	116.989	131.921	190.68	163.325	128.864	96.7073	104.344	94.3008
0	162.25	156.18	152.186	115.01	108.671	90.3436	69.0804	70.7763	70.3553		0	135.012	128.558	133.546	154.497	115.957	112.35	108.147	99.9632	74.0368		0	125.352	123.997	142.577	196.772	136.024	109.602	87.0108	75.1734	83.9431
Median REMA values K.pneumoniae 43816_WT (n=3)
	BDM91288 (uM)											PABN (uM)
Lev (ng/mL)	300	150	75	37.5	18.75	9.375	4.6875	2.34375	0		Lev (ng/mL)	300	150	75	37.5	18.75	9.375	4.6875	2.34375	0
1000	-0.337366	-0.331989	-0.177564	-0.177564	-0.0929487	-0.159946	0.0282258	0.00672043	-0.0467949		1000	-0.208672	-0.223684	-0.208672	-0.323099	-0.23538	-0.258772	-0.186992	-0.192412	-0.268293
500	-0.0860215	-0.0860215	-0.030722	0.102919	0.69278	0.0430108	0.0384025	0.0608974	0.015361		500	-0.300813	-0.239264	0.0736196	-0.214092	-0.289973	-0.382114	-0.495935	-0.571816	-0.604336
250	-0.0261137	0.0199693	0.0522273	0.0107527	0.204301	0.199359	0.3702	0.420891	0.34255		250	0.132791	0.170732	0.403794	0.96319	0.214912	0.0804094	-0.0190058	-0.355014	-0.479675
125	-0.0353303	0.135753	0.732527	0.533602	1.15726	1.10705	0.630128	0.587366	0.426075		125	0.588957	0.513158	0.431287	0.0862573	-0.0981595	0.0184049	-0.147239	-0.436314	-0.436314
62.5	-0.0261137	0.231951	0.324117	0.471582	0.347158	0.190476	0.172043	-0.0416667	0.0384025		62.5	-0.322493	-0.328947	-0.457995	-0.495935	-0.571816	-0.528455	-0.485095	-0.615176	-0.588076
31.25	0.0430108	0.139785	0.172043	0.372312	0.324117	1.11214	74.9693	74.5591	88.1895		31.25	-0.485095	-0.539295	-0.268293	0.730061	83.3006	117.601	91.4601	105.92	68.9816
15.625	-0.0030722	0.0337942	0.0430108	0.946237	99.4637	94.9508	107.905	121.017	112.264		15.625	0.423313	56.4172	156.877	174.262	149.355	123.554	108.81	95.1681	95.1897
7.8125	45.7988	99.168	109.983	108.854	103.324	84.7056	102.679	101.163	102.474		7.8125	143.152	126.442	134.344	141.572	149.479	127.38	93.638	99.8344	103.542
3.90625	92.2965	117.527	132.684	135.14	78.4261	96.7433	94.2272	106.56	113.748		3.90625	130.263	122.989	119.408	134.11	134.399	135.325	103.877	91.184	99.3804
1.95312	84.1763	101.946	132.974	111.238	101.619	97.8449	96.9048	104.172	91.6626		1.95312	120.497	113.552	112.239	152.571	129.694	127.129	115.908	80.2822	100.984
0.976562	111.131	143.992	131.846	128.882	77.6734	85.7379	104.425	105.046	100.706		0.976562	129.601	128.27	130.141	151.307	147.718	89.2909	103.515	118.827	101.92
0.488281	90.3455	108.905	121.192	114.836	89.9583	95.3831	81.168	99.0568	87.4906		0.488281	127.748	123.356	116.236	136.847	134.595	125.583	108.755	84.1472	103.363
0.244141	106.684	122.603	112.856	115.259	109.831	108.831	94.4485	102.474	110.928		0.244141	137.681	129.785	130.313	157.393	109.939	125.117	96.7073	104.344	82.1779
0	86.5914	117.656	121.33	108.93	84.6651	96.5874	106.335	105.146	96.1767		0	135.012	128.558	142.577	154.497	115.957	109.602	87.0108	75.1734	74.0368

## Sheet: KP43816_AcrB_V448E
Individual source data for three replicate checkerboard assays (levofloxacin vs BDM91288 or PABN) performed on K. pneumoniae ATCC 43816 with mutation in AcrB (V448E). Data show percentage resazurin turnover. Median values are given at the bottom of the sheet.
N=1											N=2											N=3
	KP_AcrB_V448E											KP_AcrB_V448E											KP_AcrB_V448E
	BDM91288 (uM)											BDM91288 (uM)											BDM91288 (uM)
Lev (ng/mL)	300	150	75	37.5	18.75	9.375	4.6875	2.34375	0		Lev (ng/mL)	300	150	75	37.5	18.75	9.375	4.6875	2.34375	0		Lev (ng/mL)	300	150	75	37.5	18.75	9.375	4.6875	2.34375	0
1000	-0.129688	0.0328125	-0.0109375	0.107813	0.0203125	0.107813	0.0953125	0.0953125	0.101562		1000	-0.181129	-0.106749	-0.0241047	-0.0447658	-0.0199725	-0.0819559	0.0337466	0.000688705	0.0502755		1000	-0.219777	-0.0578052	-0.100059	-0.0894953	-0.184566	-0.216256	-0.138791	-0.19865	-0.121185
500	-0.0984375	-0.0671875	-0.404687	-0.192188	-0.254688	-0.0984375	-0.267188	-0.323437	0.114062		500	-0.0736915	-0.259642	0.277548	-0.156336	-0.230716	-0.197658	-0.272039	-0.222452	-0.288567		500	-0.529636	-0.420481	-0.269073	2.00205	-0.335974	-0.38527	-0.399354	-0.32189	-0.371185
250	-0.554688	0.257812	-0.235937	0.270313	0.220312	0.339062	0.301563	0.739062	0.395313		250	0.00482094	0.508953	0.0544077	0.000688705	-0.011708	-0.0612948	0.157713	-0.106749	-0.0447658		250	-0.23034	0.086561	-0.121185	-0.0507629	-0.0648474	-0.13527	-0.0155516	0.635857	0.0478286
125	0.120313	-0.0234375	0.126562	0.164062	0.0453125	0.0703125	0.107813	0.0703125	0.0640625		125	-0.0612948	0.124656	0.314738	0.314738	0.223829	0.17011	0.145317	0.128788	0.0874656		125	-0.335974	-0.0613263	-0.0120305	-0.0859742	-0.0578052	0.984448	93.9387	53.2028	-0.0225939
62.5	-0.254688	0.307812	67.5453	-0.0859375	-0.110937	1.68906	120.702	-0.167187	-0.154688		62.5	-0.148072	-0.0695592	-0.0778237	0.042011	-0.0406336	0.603994	67.0172	0.0502755	-0.205923		62.5	-0.335974	-0.367664	-0.2902	-0.258509	-0.32189	-0.314847	0.9598	64.914	-0.286678
31.25	0.539062	73.5703	95.7391	100.577	104.027	103.02	106.583	102.127	102.302		31.25	-0.0943526	-0.205923	0.934573	79.8437	80.9924	80.3147	121.968	87.1618	91.1825		31.25	-0.276115	-0.2902	0.64642	89.1042	89.8436	93.5091	96.9985	88.8577	86.7873
15.625	120.745	154.877	128.983	122.283	124.514	139.408	115.364	117.483	117.489		15.625	76.2817	108.009	117.087	113.546	103.476	107.278	107.083	108.116	116.683		15.625	0.737969	85.5936	106.442	110.411	109.661	104.71	112.09	108.777	105.365
7.8125	118.489	155.283	149.014	131.639	115.927	121.739	73.0516	68.1328	76.1641		7.8125	96.2197	103.509	111.922	122.137	119.765	102.583	106.311	103.513	110.856		7.8125	90.5795	109.037	110.192	123.928	118.076	111.59	111.72	107.594	111.446
3.90625	103.477	120.577	131.92	114.02	122.889	85.1203	46.6703	55.2203	80.7453		3.90625	97.0709	122.137	121.736	107.257	119.377	108.071	118.815	105.521	107.174		3.90625	97.238	107.565	106.766	116.622	117.196	111.217	113.706	109.301	111.115
1.95312	130.195	148.995	156.445	129.62	106.42	74.6641	100.114	56.9828	104.127		1.95312	108.703	120.683	118.513	121.298	114.654	116.782	109.649	105.897	108.265		1.95312	97.1852	112.991	116.71	124.234	114.569	109.717	112.403	108.872	108.625
0.976562	74.4516	136.32	118.983	97.6641	90.1766	56.5578	46.4141	52.8953	79.3516		0.976562	95.7528	107.525	111.257	93.5007	117.244	103.236	103.422	93.6412	98.042		0.976562	90.988	108.298	110.333	117.368	109.583	110.111	103.477	110.189	105.094
0.488281	131.352	134.739	133.689	130.539	74.1328	88.9641	66.0953	67.1953	104.664		0.488281	103.108	113.335	109.769	121.587	111.542	111.554	115.216	99.6742	101.596		0.488281	93.7661	102.449	112.33	119.741	112.143	110.988	96.0971	100.594	108.125
0.244141	104.552	83.9703	101.32	72.7828	53.5828	57.0891	64.5703	68.7078	53.0516		0.244141	96.9139	114.497	120.273	107.393	100.773	101.025	93.042	93.1908	92.6081		0.244141	89.664	103.245	108.305	115.044	102.527	93.4211	88.4774	94.4528	88.1781
0	113.539	152.17	117.62	157.183	137.989	113.645	110.952	108.802	116.064		0	92.699	109.021	123.74	98.6784	99.98	104.579	99.2652	104.567	101.897		0	88.7485	108.055	116.921	108.822	93.3225	89.738	88.9387	87.495	90.1006
	KP_AcrB_V448E											KP_AcrB_V448E											KP_AcrB_V448E
	PABN (uM)											PABN (uM)											PABN (uM)
Lev (ng/mL)	300	150	75	37.5	18.75	9.375	4.6875	2.34375	0		Lev (ng/mL)	300	150	75	37.5	18.75	9.375	4.6875	2.34375	0		Lev (ng/mL)	300	150	75	37.5	18.75	9.375	4.6875	2.34375	0
1000	-0.407271	-0.270016	-0.27982	-0.475899	-0.309232	-0.372958	-0.446487	-0.510212	-0.382761		1000	0.00353774	-0.142689	-0.270047	-0.255896	-0.326651	-0.260613	-0.288915	-0.350236	-0.345519		1000	-0.36396	-0.52208	-0.432336	-0.603276	-0.637464	-0.658832	-0.654558	-0.637464	-0.646011
500	0.430964	-0.382761	-0.544526	-0.412173	-0.657271	-0.569036	-0.686683	-0.696487	-0.750408		500	-0.142689	-0.227594	-0.255896	-0.270047	-0.133255	0.489387	20.6781	-0.732311	-0.675708		500	1.74288	-0.0605413	-0.389601	-0.103276	-0.547721	-0.654558	-0.846866	-0.940883	-1.03063
250	-0.30433	-0.122958	1.58292	1.18587	0.107435	0.269199	-0.122958	-0.421977	-0.485703		250	0.159198	0.498821	0.494104	0.409198	-0.0341981	-0.0341981	-0.194575	-0.35967	-0.548349		250	-0.218661	0.443732	0.388177	0.118946	0.0762108	-0.0690883	-0.483618	-0.671652	-0.834046
125	0.411356	0.176062	-0.201389	-0.309232	1.35253	67.9408	-0.485703	-0.598448	-0.735703		125	0.880896	0.597877	0.475236	0.295991	-0.0625	-0.053066	1.35259	80.7017	-0.472877		125	0.144587	0.281339	0.332621	0.0334758	-0.35114	-0.517806	-0.581909	0.319801	55.8925
62.5	-0.632761	-0.240605	-0.618056	-0.613154	-0.711193	-0.235703	-0.789624	-0.82884	-0.819036		62.5	0.0790094	-0.114387	-0.251179	-0.449292	-0.491745	-0.505896	-0.5625	-0.100236	-0.685142		62.5	-0.680199	-0.590456	-0.735755	-0.842593	-0.876781	-0.816952	-1.01781	-1.05199	-0.816952
31.25	-0.706291	-0.613154	-0.573938	0.69567	64.5927	98.23	86.3035	77.7888	69.6957		31.25	-0.397406	-0.246462	-0.378538	-0.472877	1.28656	100.787	89.3762	85.2818	81.4281		31.25	-0.842593	-0.603276	-0.804131	2.14031	122.939	113.722	84.6745	73.6617	80.9694
15.625	1.45057	119.323	147.867	160.916	123.622	93.7741	86.9604	79.5094	71.9261		15.625	-0.482311	1.39033	94.0932	154.537	127.824	127.041	118.706	122.64	119.074		15.625	-0.898148	1.31553	123.474	132.482	138.175	128.187	117.247	98.6873	88.6061
7.8125	121.436	130.264	124.024	134.661	97.0143	68.4947	77.7888	77.1516	79.0388		7.8125	114.975	103.933	101.584	149.079	123.947	128.607	105.942	110.202	91.046		7.8125	100.939	87.4138	87.089	116.944	143.414	140.974	142.405	123.521	109.922
3.90625	115.406	114.529	103.362	84.8525	60.627	71.1516	92.8182	78.8427	72.779		3.90625	102.985	98.645	105.475	148.801	133.603	118.848	123.357	123.673	101.456		3.90625	87.9309	82.2429	83.0591	104.837	129.388	137.354	123.491	118.439	111.26
1.95312	129.308	127.205	135.995	95.5829	94.9163	115.681	68.6663	67.7692	78.4702		1.95312	99.4658	98.7205	112.744	140.475	145.239	129.423	114.541	103.202	103.631		1.95312	84.5976	80.6574	85.7087	110.837	147.448	137.021	129.73	116.593	118.085
0.976562	127.955	127.877	130.539	130.872	105.71	62.9212	68.9408	67.0241	71.8476		0.976562	105.504	105.565	120.772	138.235	111.173	101.06	96.2441	115.447	106.159		0.976562	89.1489	87.7856	88.713	118.192	141.196	122.234	116.072	105.999	107.401
0.488281	129.009	128.872	127.451	83.9947	73.8378	81.3721	86.9702	68.7839	70.0584		0.488281	99.145	119.461	144.716	146.867	144.754	130.744	109.824	93.7017	67.5743		0.488281	89.9608	87.3839	93.7215	130.294	138.91	118.704	111.576	95.401	101.004
0.244141	129.46	129.073	108.377	100.093	110.23	91.1319	77.9016	58.1614	55.9065		0.244141	123.494	128.225	154.202	146.555	121.013	89.1733	117.584	102.159	88.4045		0.244141	99.4309	99.448	106.555	131.7	123.529	101.991	93.6916	96.1489	81.0677
0	142.96	146.377	162.431	121.274	111.504	79.98	73.931	73.73	59.8084		0	143.489	143.305	161.244	147.4	119.739	113.4	95.2347	108.367	112.895		0	111.91	113.764	122.576	149.863	112.204	106.67	102.298	90.9395	86.0591
Median REMA values K.pneumoniae_AcrB_V448E
	BDM91288 (uM)											PABN (uM)
Lev (ng/mL)	300	150	75	37.5	18.75	9.375	4.6875	2.34375	0		Lev (ng/mL)	300	150	75	37.5	18.75	9.375	4.6875	2.34375	0
1000	-0.181129	-0.0578052	-0.0241047	-0.0447658	-0.0199725	-0.0819559	0.0337466	0.000688705	0.0502755		1000	-0.36396	-0.270016	-0.27982	-0.475899	-0.326651	-0.372958	-0.446487	-0.510212	-0.382761
500	-0.0984375	-0.259642	-0.269073	-0.156336	-0.254688	-0.197658	-0.272039	-0.32189	-0.288567		500	0.430964	-0.227594	-0.389601	-0.270047	-0.547721	-0.569036	-0.686683	-0.732311	-0.750408
250	-0.23034	0.257812	-0.121185	0.000688705	-0.011708	-0.0612948	0.157713	0.635857	0.0478286		250	-0.218661	0.443732	0.494104	0.409198	0.0762108	-0.0341981	-0.194575	-0.421977	-0.548349
125	-0.0612948	-0.0234375	0.126562	0.164062	0.0453125	0.17011	0.145317	0.128788	0.0640625		125	0.411356	0.281339	0.332621	0.0334758	-0.0625	-0.053066	-0.485703	0.319801	-0.472877
62.5	-0.254688	-0.0695592	-0.0778237	-0.0859375	-0.110937	0.603994	67.0172	0.0502755	-0.205923		62.5	-0.632761	-0.240605	-0.618056	-0.613154	-0.711193	-0.505896	-0.789624	-0.82884	-0.816952
31.25	-0.0943526	-0.205923	0.934573	89.1042	89.8436	93.5091	106.583	88.8577	91.1825		31.25	-0.706291	-0.603276	-0.573938	0.69567	64.5927	100.787	86.3035	77.7888	80.9694
15.625	76.2817	108.009	117.087	113.546	109.661	107.278	112.09	108.777	116.683		15.625	-0.482311	1.39033	123.474	154.537	127.824	127.041	117.247	98.6873	88.6061
7.8125	96.2197	109.037	111.922	123.928	118.076	111.59	106.311	103.513	110.856		7.8125	114.975	103.933	101.584	134.661	123.947	128.607	105.942	110.202	91.046
3.90625	97.238	120.577	121.736	114.02	119.377	108.071	113.706	105.521	107.174		3.90625	102.985	98.645	103.362	104.837	129.388	118.848	123.357	118.439	101.456
1.95312	108.703	120.683	118.513	124.234	114.569	109.717	109.649	105.897	108.265		1.95312	99.4658	98.7205	112.744	110.837	145.239	129.423	114.541	103.202	103.631
0.976562	90.988	108.298	111.257	97.6641	109.583	103.236	103.422	93.6412	98.042		0.976562	105.504	105.565	120.772	130.872	111.173	101.06	96.2441	105.999	106.159
0.488281	103.108	113.335	112.33	121.587	111.542	110.988	96.0971	99.6742	104.664		0.488281	99.145	119.461	127.451	130.294	138.91	118.704	109.824	93.7017	70.0584
0.244141	96.9139	103.245	108.305	107.393	100.773	93.4211	88.4774	93.1908	88.1781		0.244141	123.494	128.225	108.377	131.7	121.013	91.1319	93.6916	96.1489	81.0677
0	92.699	109.021	117.62	108.822	99.98	104.579	99.2652	104.567	101.897		0	142.96	143.305	161.244	147.4	112.204	106.67	95.2347	90.9395	86.0591

## Sheet: KP43816_ramRstop
Individual source data for three replicate checkerboard assays (levofloxacin vs BDM91288 or PABN) performed on K. pneumoniae ATCC 43816 with loss of function mutation in RamR. Data show percentage resazurin turnover. Median values are given at the bottom of the sheet.
N=1											N=2											N=3
	KP_ramRstop											KP_ramRstop											KP_ramRstop
	BDM91288 (uM)											BDM91288 (uM)											BDM91288 (uM)
Lev (ng/mL)	300	150	75	37.5	18.75	9.375	4.6875	2.34375	0		Lev (ng/mL)	300	150	75	37.5	18.75	9.375	4.6875	2.34375	0		Lev (ng/mL)	300	150	75	37.5	18.75	9.375	4.6875	2.34375	0
1000	-0.075188	-0.0075188	0.12782	0.180451	0.225564	0.240602	0.338346	0.255639	0.218045		1000	-0.363049	-0.335917	-0.231266	-0.211886	-0.173127	-0.126615	-0.103359	-0.0839793	-0.107235		1000	-0.176471	-0.156863	0.0147059	0.0686275	0.0637255	0.0882353	0.171569	0.186275	0.269608
500	-0.210526	-0.240602	0.0601504	0.172932	0.240602	-0.0601504	0.150376	0.240602	0.293233		500	-0.54522	-0.490956	-0.359173	-0.324289	0.00129199	-0.20801	-0.134367	-0.196382	-0.281654		500	-0.279412	0.0343137	0.176471	0.0490196	0.0441176	0.102941	0.240196	0.245098	0.230392
250	-0.285714	-0.135338	0.120301	0.293233	0.533835	5.73684	165.985	155.414	157.707		250	-0.347545	2.36951	0.0245478	0.815245	13.6176	26.8966	82.0866	91.1253	61.0904		250	-0.235294	0.147059	0.0833333	0.27451	1.12255	65.7549	54.8676	50.3627	47.5049
125	0	0.135338	0.195489	1.3609	95.5865	101.038	100.398	107.105	103.97		125	-0.355297	-0.0994832	1.17959	98.6292	98.1563	88.4548	83.3191	96.4974	103.683		125	-0.0931373	0.20098	1.28922	61.9559	71.9216	80.6324	73.549	73.049	77.652
62.5	0.0526316	0.112782	2.43609	142.85	139.992	116.158	119.226	119.195	110.602		62.5	-0.258398	0.99354	90.3618	81.5168	68.7261	77.6796	75.0711	102.063	109.335		62.5	-0.0490196	1.11275	68.902	108.25	100.529	98.4461	97.1029	106.529	128.186
31.25	0.037594	3.09774	126.511	122.06	108.165	106.338	102.85	98.6541	102.902		31.25	-0.219638	0.729974	96.0362	113.575	100.474	105.048	103.408	108.106	113.831		31.25	0.181373	4.59314	118.348	137.505	110.716	104.657	117.603	120.118	126.961
15.625	1.21053	122.632	156.699	147.301	136.85	120.376	123.323	117.925	110.805		15.625	0.447028	75.7842	98.6641	98.447	75.8618	107.389	106.09	108.242	86.0633		15.625	1.11765	102.132	154.137	143.863	114.814	115.814	124.446	120.559	123.672
7.8125	116.195	139.579	159.88	120.88	124.444	104.098	112.586	106.827	109.872		7.8125	95.3579	103.242	114.842	110.025	91.4005	112.211	96.7145	108.35	103.649		7.8125	105.299	158.833	158.853	161.652	140.167	135.931	125.676	125.103	109.647
3.90625	78.0827	121.143	176.173	114.707	85.3835	79.7143	74.5338	105.338	105.564		3.90625	96.9121	94.3501	105.594	96.354	103.257	105.916	83.447	85.4354	97.8928		3.90625	124.275	161.01	158.363	163.485	136.863	135.544	132.407	121.387	111.917
1.95312	85.6015	107.338	158	162.008	101.654	85.5338	109.241	127.414	102.805		1.95312	107.78	115.494	121.47	120.862	114.494	113.474	110.187	102.575	112.8		1.95312	137.176	162.23	166	162.422	147.578	126.691	120.824	112.887	113.51
0.976562	46.5188	133.376	139.564	101.459	89.5038	82.7368	108.105	106.113	90.1579		0.976562	90.8579	98.4897	111.11	114.819	97.6253	113.982	99.4625	99.9509	107.78		0.976562	125.309	162.593	163.853	154.113	136.314	112.368	110.49	106.848	109.863
0.488281	112.158	159.752	156.376	169.068	119.707	122.241	114.173	89.6767	93.5789		0.488281	87.2028	85.761	113.183	119.021	112.912	111.528	121.288	102.129	109.901		0.488281	130.578	162.608	166.789	166	128.118	123.745	110.686	100.436	107.49
0.244141	82.8571	155.88	137.774	106.955	120.143	90.3308	75.8271	98.5113	74.797		0.244141	89.7726	97.9858	102.164	111.307	105.745	92.8734	97.9315	101.416	92.3307		0.244141	114.642	160.26	163.48	151.167	118.373	113.5	94.6422	87.7304	91.9118
0	134.323	154.083	150.639	133.188	119.669	106.338	109.361	111.714	104.083		0	91.2028	100.8	107.784	106.784	96.0362	93.3618	91.3889	89.6408	81.7726		0	102.534	150.887	162.186	123.549	94.5	90.3578	89.4118	86.201	82.1912
	KP_ramRstop											KP_ramRstop											KP_ramRstop
	PABN (uM)											PABN (uM)											PABN (uM)
Lev (ng/mL)	300	150	75	37.5	18.75	9.375	4.6875	2.34375	0		Lev (ng/mL)	300	150	75	37.5	18.75	9.375	4.6875	2.34375	0		Lev (ng/mL)	300	150	75	37.5	18.75	9.375	4.6875	2.34375	0
1000	-0.159794	-0.113402	-0.185567	-0.180412	-0.262887	-0.252577	-0.164948	-0.170103	-0.0979381		1000	-0.677928	-0.56982	-0.559009	-0.656306	-0.737387	-0.667117	-0.813063	-0.796847	-0.84009		1000	-0.6	-0.558333	-0.408333	-0.591667	-0.633333	-0.583333	-0.466667	-0.55	-0.808333
500	-0.0360825	-0.0979381	-0.103093	-0.103093	-0.231959	-0.0463918	-0.175258	-0.185567	-0.190722		500	-0.423874	0.15991	-0.559009	-0.650901	-0.715766	-0.877928	-1.00225	-1.01306	-1.11036		500	-0.383333	2.03333	0.275	0.133333	-0.258333	-0.416667	9.44167	0.55	-1.025
250	0.134021	0.314433	0.350515	0.180412	1.20103	103.201	78.5412	134.108	123.33		250	3.90045	0.619369	-0.0671171	-0.515766	0.478829	117.641	95.2626	104.917	61.2734		250	0.258333	0.375	-0.225	-0.308333	0.216667	68.8167	109.783	101.817	91.2583
125	-0.257732	-0.43299	-0.350515	0.335052	24.5258	97.2526	75.3299	89.1701	72.7268		125	-0.704955	-0.759009	-0.71036	0.365315	105.906	146.614	128.468	138.927	109.382		125	-1.11667	-1.21667	-0.95	-0.216667	44.5417	182.433	165.583	143.325	135.492
62.5	-0.443299	-0.381443	-0.0670103	1.53093	90.0309	85.3247	77.1134	67.067	65.5		62.5	-1.0509	-0.742793	-0.0779279	2.61396	147.111	131.009	134.111	140.457	122.749		62.5	-1.39167	-1.06667	3.03333	110.292	229.892	219.358	192.175	161.35	126.15
31.25	0.0309278	1.74742	90.8196	132.758	99.4794	92.933	64.5361	47.7629	43.9742		31.25	-0.623874	1.78153	166.549	159.371	156.23	156.284	139.079	126.43	127.565		31.25	-0.35	6.19167	302.3	283.333	267.967	194.175	166.092	148.233	130.258
15.625	162.562	160.526	158.557	154.454	121.918	64.2784	59.1392	55.6031	48.4948		15.625	157.798	157.365	144.549	125.641	145.344	127.073	123.89	120.03	109.241		15.625	292.925	263.067	240.7	293.083	280.392	206.45	184.325	142.3	117.375
7.8125	140.897	149.268	128.789	137.825	123.995	79.366	55.0619	56.4433	50.8557		7.8125	120.722	126.43	141.787	158.322	151.911	130.587	87.5167	113.549	120.311		7.8125	192.433	171.575	177.842	284.117	274.917	214.95	156.633	140.825	118.05
3.90625	130.737	128.876	138.454	136.237	112.124	82.3041	61.9485	45.8041	47.2577		3.90625	116.841	119.641	130.863	160.344	132.825	119.246	111.544	115.755	119.29		3.90625	183.55	170.892	171.592	237.467	287.533	212.6	149.7	154.217	109.017
1.95312	141.526	148.995	151.825	135.041	113.155	78.8608	55.4845	47.4278	43.9536		1.95312	127.695	127.036	153.803	164.117	122.792	138.23	138.382	66.9437	107.046		1.95312	181.867	171.125	185.658	274.058	283.45	177.067	136.817	114.2	104.358
0.976562	135.809	150.32	146.639	137.284	127.371	76.2423	61.7732	47.134	43.4536		0.976562	128.609	136.522	159.673	159.598	123.436	128.182	129.133	111.538	103.414		0.976562	182.575	183.433	183.45	269.35	250.692	150.075	124.908	109.483	104.475
0.488281	147.052	149.046	147.211	133.938	109.397	62.5567	61.2732	44.2423	52.5773		0.488281	146.69	144.544	180.49	158.306	139.798	130.473	106.019	115.744	106.057		0.488281	182.092	170.417	187.192	295.725	223.158	134.817	115.258	104.358	100.242
0.244141	145.098	148.66	156.134	132.098	107.629	54.1082	52.866	48.2732	40		0.244141	139.133	138.911	157.636	138.506	135.182	129.073	118.625	110.965	102.068		0.244141	205.6	205.8	195.4	303.817	224.458	128.317	103.683	96.95	95.3167
0	157.072	166.294	147.969	116.134	95.5464	56.2474	44.5619	42.6134	44.4845		0	151.106	177.365	200.1	125.976	112.971	97.3653	92.868	94.5761	83.5005		0	223.25	219.917	236.225	321.508	143.275	96.6333	84.65	82.5833	86.775
Median REMA values K.pneumoniae_ramRstop
	BDM91288 (uM)											PABN (uM)
Lev (ng/mL)	300	150	75	37.5	18.75	9.375	4.6875	2.34375	0		Lev (ng/mL)	300	150	75	37.5	18.75	9.375	4.6875	2.34375	0
1000	-0.176471	-0.156863	0.0147059	0.0686275	0.0637255	0.0882353	0.171569	0.186275	0.218045		1000	-0.6	-0.558333	-0.408333	-0.591667	-0.633333	-0.583333	-0.466667	-0.55	-0.808333
500	-0.279412	-0.240602	0.0601504	0.0490196	0.0441176	-0.0601504	0.150376	0.240602	0.230392		500	-0.383333	0.15991	-0.103093	-0.103093	-0.258333	-0.416667	-0.175258	-0.185567	-1.025
250	-0.285714	0.147059	0.0833333	0.293233	1.12255	26.8966	82.0866	91.1253	61.0904		250	0.258333	0.375	-0.0671171	-0.308333	0.478829	103.201	95.2626	104.917	91.2583
125	-0.0931373	0.135338	1.17959	61.9559	95.5865	88.4548	83.3191	96.4974	103.683		125	-0.704955	-0.759009	-0.71036	0.335052	44.5417	146.614	128.468	138.927	109.382
62.5	-0.0490196	0.99354	68.902	108.25	100.529	98.4461	97.1029	106.529	110.602		62.5	-1.0509	-0.742793	-0.0670103	2.61396	147.111	131.009	134.111	140.457	122.749
31.25	0.037594	3.09774	118.348	122.06	108.165	105.048	103.408	108.106	113.831		31.25	-0.35	1.78153	166.549	159.371	156.23	156.284	139.079	126.43	127.565
15.625	1.11765	102.132	154.137	143.863	114.814	115.814	123.323	117.925	110.805		15.625	162.562	160.526	158.557	154.454	145.344	127.073	123.89	120.03	109.241
7.8125	105.299	139.579	158.853	120.88	124.444	112.211	112.586	108.35	109.647		7.8125	140.897	149.268	141.787	158.322	151.911	130.587	87.5167	113.549	118.05
3.90625	96.9121	121.143	158.363	114.707	103.257	105.916	83.447	105.338	105.564		3.90625	130.737	128.876	138.454	160.344	132.825	119.246	111.544	115.755	109.017
1.95312	107.78	115.494	158	162.008	114.494	113.474	110.187	112.887	112.8		1.95312	141.526	148.995	153.803	164.117	122.792	138.23	136.817	66.9437	104.358
0.976562	90.8579	133.376	139.564	114.819	97.6253	112.368	108.105	106.113	107.78		0.976562	135.809	150.32	159.673	159.598	127.371	128.182	124.908	109.483	103.414
0.488281	112.158	159.752	156.376	166	119.707	122.241	114.173	100.436	107.49		0.488281	147.052	149.046	180.49	158.306	139.798	130.473	106.019	104.358	100.242
0.244141	89.7726	155.88	137.774	111.307	118.373	92.8734	94.6422	98.5113	91.9118		0.244141	145.098	148.66	157.636	138.506	135.182	128.317	103.683	96.95	95.3167
0	102.534	150.887	150.639	123.549	96.0362	93.3618	91.3889	89.6408	82.1912		0	157.072	177.365	200.1	125.976	112.971	96.6333	84.65	82.5833	83.5005

## Sheet: KP43816_ramRstop_AcrB_V448E
Individual source data for three replicate checkerboard assays (levofloxacin vs BDM91288 or PABN) performed on K. pneumoniae ATCC 43816 with loss of function mutation in RamR and point mutation in AcrB (V448E). Data show percentage resazurin turnover. Median values are given at the bottom of the sheet.
N=1											N=2											N=3
	KP_ramRstop_AcrB_V448E											KP_ramRstop_AcrB_V448E											KP_ramRstop_AcrB_V448E
	BDM91288 (uM)											BDM91288 (uM)											BDM91288 (uM)
Lev (ng/mL)	300	150	75	37.5	18.75	9.375	4.6875	2.34375	0		Lev (ng/mL)	300	150	75	37.5	18.75	9.375	4.6875	2.34375	0		Lev (ng/mL)	300	150	75	37.5	18.75	9.375	4.6875	2.34375	0
1000	-0.408602	-0.0645161	0.16129	0.311828	0.387097	0.236559	0.548387	0.505376	0.311828		1000	-0.0377095	-0.00977654	0.0460894	0.00139665	0.347765	0.370112	0.107542	0.174581	0.124302		1000	-0.434066	0.0934066	0.247253	0.0934066	0.192308	0.181319	0.126374	0.379121	0.521978
500	1.10753	105.796	159.817	146.688	140.183	132.978	158.43	85.871	131.097		500	6.90084	82.7221	95.2137	134.091	98.1634	133.934	135.035	117.588	128.728		500	1.23626	118.379	123.665	130.632	132.28	113.544	131.137	135.269	145.478
250	89.6667	88.3333	117.645	122.72	82.3011	81.3656	120.505	128.86	138.065		250	114.622	149.247	133.8	135.398	116.845	127.985	145.119	142.499	148.499		250	136.742	161.192	187.038	154.071	144.918	155.643	154.72	198.599	157.115
125	151.387	161.86	144.301	119.161	102.441	106.548	104.344	107.118	109.677		125	128.622	142.499	133.633	149.716	131.459	155.61	156.292	137.158	146.013		125	167.082	171.313	151.379	170.302	142.863	134.423	132.456	119.412	132.159
62.5	132.194	143.602	135.29	111.462	115.097	103.301	99.2581	94.8602	94.2043		62.5	123.286	139.035	134.437	144.013	137.141	116.32	131.599	141.432	141.443		62.5	203.027	203.896	191.698	217.709	155.302	145.709	134.148	118.192	147.368
31.25	134.559	151.462	134.097	122.344	108.892	101.108	87.2043	88.2151	84.914		31.25	125.493	121.376	138.214	129.297	132.404	117.845	135.203	134.577	145.817		31.25	202.962	198.94	208.181	152.94	132.39	162.016	107.863	125.159	121.291
15.625	126.097	140.989	135.559	108.484	109.011	105.57	106.452	92.043	91.8817		15.625	67.1802	131.191	138.549	122.594	123.32	118.929	130.661	122.32	137.18		15.625	191.841	170.687	220.412	187.599	126.06	109.236	109.951	114.764	113.896
7.8125	92.086	105.903	132.097	109.237	107.247	72.3333	86.4946	60.3763	112.839		7.8125	146.772	144.75	149.733	145.549	134.895	137.543	132.158	133.286	134.041		7.8125	206.907	225.478	155.885	139.357	120.632	122.291	118.885	120.566	100.115
3.90625	97.7204	77.2151	71.086	59.6559	96.7634	76.6882	74.129	96.0538	94.2581		3.90625	133.437	126.141	134.001	95.7165	128.962	118.493	138.694	128.264	140.018		3.90625	189.412	188.269	192.467	199.335	139.225	127.885	127.907	98.5769	104.72
1.95312	147.602	131.473	96.5376	120.699	117.376	125.323	56.5914	78	86.6344		1.95312	138.225	147.152	138.521	126.582	133.778	140.258	134.683	127.264	130.119		1.95312	192.335	181.357	158.478	163.302	145.324	125.434	112.995	111.72	123.753
0.976562	106.398	80.6129	107.538	111.129	83.6022	81.871	94.7849	66.0215	94.9032		0.976562	89.0461	138.359	129.51	144.901	125.828	87.3478	107.23	118.057	126.27		0.976562	182.984	213.115	169.489	155.94	142.17	115.148	108.973	108.995	100.687
0.488281	125.591	134.806	106.602	100.344	93.5914	95.1935	69.3548	94.3548	100.849		0.488281	112.8	116.599	109.392	121.214	106.761	102.331	81.2472	105.75	83.3478		0.488281	191.071	188.28	153.357	149.17	117.335	103.467	98.1593	100.225	104.291
0.244141	84.3871	117.882	88.5269	86.7634	80.3118	97.7097	55.4624	70.3548	102.172		0.244141	96.1131	124.018	95.9623	94.6997	98.1075	101.94	99.5545	96.5656	84.169		0.244141	159.082	178.192	148.093	137.742	117.643	90.1923	86.5769	88.9066	92.7527
0	136.043	152.785	138.914	97.7634	124.462	92.2903	104.247	94.8602	68.5806		0	100.996	107.504	101.912	87.2807	74.7444	71.3198	66.2025	61.8338	67.3534		0	149.885	159.269	127.819	114.72	92.9505	85.8077	74.6758	87.0824	84.6209
	KP_ramRstop_AcrB_V448E											KP_ramRstop_AcrB_V448E											KP_ramRstop_AcrB_V448E
	PABN (uM)											PABN (uM)											PABN (uM)
Lev (ng/mL)	300	150	75	37.5	18.75	9.375	4.6875	2.34375	0		Lev (ng/mL)	300	150	75	37.5	18.75	9.375	4.6875	2.34375	0		Lev (ng/mL)	300	150	75	37.5	18.75	9.375	4.6875	2.34375	0
1000	-0.178899	-0.178899	-0.183486	-0.270642	-0.330769	-0.0461538	0.428571	-0.0857143	-0.0714286		1000	-0.380876	-0.509081	-0.361645	-0.393697	0.0101496	-0.592415	-0.271902	-0.515491	-0.682158		1000	-0.895556	-0.815556	-0.548889	-0.482222	0.144444	32.0111	-0.708889	-0.588889	-0.455556
500	-0.238532	-0.472477	-0.215596	0.738532	81.6077	118.838	109.029	179.243	157.643		500	-0.419338	-0.297543	-0.0411325	-0.0924145	38.7473	132.267	121.914	131.119	93.5743		500	-0.455556	-0.588889	0.104444	1.22444	89.1978	192.344	202.198	131.251	124.224
250	-0.321101	0.12844	0.477064	0.715596	42.1923	133.423	156.229	153.586	151.829		250	-0.105235	-0.188568	0.574252	2.21528	179.363	172.914	154.273	141.856	136.818		250	-0.175556	-0.415556	-0.0555556	3.10444	223.091	269.931	238.491	169.598	106.584
125	0.142202	0.334862	-0.0963303	1.05505	132.908	108.662	167.971	133.257	126.786		125	-0.201389	-0.169338	-0.175748	2.164	214.818	189.843	163.408	152.081	112.318		125	-1.29556	-0.935556	2.61111	105.491	369.998	216.824	143.958	114.131	115.944
62.5	-0.220183	0.00458716	0.284404	2.05046	125.715	101.677	134.814	121.871	99.6143		62.5	-0.759081	-0.22062	3.03579	176.696	201.017	176.382	145.914	119.754	137.837		62.5	-1.28222	3.25111	224.918	419.931	377.678	197.718	139.291	119.771	104.344
31.25	-0.0733945	1.77064	113.922	129.128	139.985	90.0231	108.857	93.4857	85.8143		31.25	-0.182158	2.65759	200.235	193.17	193.702	183.459	164.331	140.869	103.267		31.25	4.63778	395.704	471.198	413.344	376.398	188.904	121.331	126.878	95.3978
15.625	146.161	142.514	142.28	135.11	141.946	71.4385	127.086	90.5571	77.0429		15.625	182.286	173.017	180.401	183.626	185.741	145.811	131.811	140.126	120.818		15.625	464.398	423.064	440.064	420.891	366.144	234.958	138.798	114.131	98.7444
7.8125	117.014	127.537	127.119	102.899	155.808	77.7538	106	76.9429	89.6429		7.8125	151.382	161.747	177.049	179.561	190.106	176.126	135.132	126.856	94.0743		7.8125	343.744	329.451	383.664	428.491	384.104	232.131	155.944	168.531	103.104
3.90625	115.867	116.881	113.862	101.904	69.3846	99.8154	118.871	99.5571	96.8429		3.90625	146.414	153.055	162.658	181.299	176.517	140.318	154.017	112.837	110.786		3.90625	323.558	329.904	384.984	427.184	390.264	192.144	161.238	122.198	91.5711
1.95312	129.353	128.945	132.39	107.72	131.169	76.7308	109.957	85.3286	80.0429		1.95312	162.645	169.882	195.459	187.055	171.606	151.779	128.754	104.35	119.593		1.95312	324.744	321.704	389.251	415.664	319.038	179.518	167.864	101.904	93.9578
0.976562	133.514	126.491	116.881	126.78	140.631	84.7769	115.971	100.8	98.8571		0.976562	163.85	172.164	192.356	195.036	167.158	142.074	133.401	129.574	120.126		0.976562	332.158	348.944	430.611	394.584	337.691	169.571	100.678	124.331	76.0644
0.488281	132.706	139.826	112.335	105.679	108.708	81.2615	95.5	82.9429	90.7286		0.488281	175.561	182.991	183.395	163.946	158.068	119.536	117.837	107.311	79.7281		0.488281	348.224	370.891	426.744	373.318	215.478	182.798	125.358	116.611	106.691
0.244141	132.202	130.853	95.6743	76.9174	107.208	81.9	103.729	108.086	70.8429		0.244141	167.093	178.113	182.709	161.728	155.228	99.0358	108.92	106.068	100.337		0.244141	389.718	406.704	442.611	413.211	256.451	149.904	115.264	111.744	106.891
0	140.927	139.936	125.17	89.9358	120.723	77	127.114	113.129	108.5		0	190.863	225.773	211.228	157.747	108.85	80.4332	71.1896	67.6896	64.8819		0	431.424	440.584	509.278	293.598	169.811	97.3711	94.7844	79.0778	76.1711
Median REMA values K.pneumoniae_ramRstop_AcrB_V448E
	BDM91288 (uM)											PABN (uM)
Lev (ng/mL)	300	150	75	37.5	18.75	9.375	4.6875	2.34375	0		Lev (ng/mL)	300	150	75	37.5	18.75	9.375	4.6875	2.34375	0
1000	-0.408602	-0.00977654	0.16129	0.0934066	0.347765	0.236559	0.126374	0.379121	0.311828		1000	-0.380876	-0.509081	-0.361645	-0.393697	0.0101496	-0.0461538	-0.271902	-0.515491	-0.455556
500	1.23626	105.796	123.665	134.091	132.28	132.978	135.035	117.588	131.097		500	-0.419338	-0.472477	-0.0411325	0.738532	81.6077	132.267	121.914	131.251	124.224
250	114.622	149.247	133.8	135.398	116.845	127.985	145.119	142.499	148.499		250	-0.175556	-0.188568	0.477064	2.21528	179.363	172.914	156.229	153.586	136.818
125	151.387	161.86	144.301	149.716	131.459	134.423	132.456	119.412	132.159		125	-0.201389	-0.169338	-0.0963303	2.164	214.818	189.843	163.408	133.257	115.944
62.5	132.194	143.602	135.29	144.013	137.141	116.32	131.599	118.192	141.443		62.5	-0.759081	0.00458716	3.03579	176.696	201.017	176.382	139.291	119.771	104.344
31.25	134.559	151.462	138.214	129.297	132.39	117.845	107.863	125.159	121.291		31.25	-0.0733945	2.65759	200.235	193.17	193.702	183.459	121.331	126.878	95.3978
15.625	126.097	140.989	138.549	122.594	123.32	109.236	109.951	114.764	113.896		15.625	182.286	173.017	180.401	183.626	185.741	145.811	131.811	114.131	98.7444
7.8125	146.772	144.75	149.733	139.357	120.632	122.291	118.885	120.566	112.839		7.8125	151.382	161.747	177.049	179.561	190.106	176.126	135.132	126.856	94.0743
3.90625	133.437	126.141	134.001	95.7165	128.962	118.493	127.907	98.5769	104.72		3.90625	146.414	153.055	162.658	181.299	176.517	140.318	154.017	112.837	96.8429
1.95312	147.602	147.152	138.521	126.582	133.778	125.434	112.995	111.72	123.753		1.95312	162.645	169.882	195.459	187.055	171.606	151.779	128.754	101.904	93.9578
0.976562	106.398	138.359	129.51	144.901	125.828	87.3478	107.23	108.995	100.687		0.976562	163.85	172.164	192.356	195.036	167.158	142.074	115.971	124.331	98.8571
0.488281	125.591	134.806	109.392	121.214	106.761	102.331	81.2472	100.225	100.849		0.488281	175.561	182.991	183.395	163.946	158.068	119.536	117.837	107.311	90.7286
0.244141	96.1131	124.018	95.9623	94.6997	98.1075	97.7097	86.5769	88.9066	92.7527		0.244141	167.093	178.113	182.709	161.728	155.228	99.0358	108.92	108.086	100.337
0	136.043	152.785	127.819	97.7634	92.9505	85.8077	74.6758	87.0824	68.5806		0	190.863	225.773	211.228	157.747	120.723	80.4332	94.7844	79.0778	76.1711

## Sheet: Median_checkerboad
Summary of Median viability values
Median REMA values K.pneumoniae43816_WT
	BDM91288 (uM)											PABN (uM)
Lev (ng/mL)	300	150	75	37.5	18.75	9.375	4.6875	2.34375	0		Lev (ng/mL)	300	150	75	37.5	18.75	9.375	4.6875	2.34375	0
1000	-0.337366	-0.331989	-0.177564	-0.177564	-0.0929487	-0.159946	0.0282258	0.00672043	-0.0467949		1000	-0.208672	-0.223684	-0.208672	-0.323099	-0.23538	-0.258772	-0.186992	-0.192412	-0.268293
500	-0.0860215	-0.0860215	-0.030722	0.102919	0.69278	0.0430108	0.0384025	0.0608974	0.015361		500	-0.300813	-0.239264	0.0736196	-0.214092	-0.289973	-0.382114	-0.495935	-0.571816	-0.604336
250	-0.0261137	0.0199693	0.0522273	0.0107527	0.204301	0.199359	0.3702	0.420891	0.34255		250	0.132791	0.170732	0.403794	0.96319	0.214912	0.0804094	-0.0190058	-0.355014	-0.479675
125	-0.0353303	0.135753	0.732527	0.533602	1.15726	1.10705	0.630128	0.587366	0.426075		125	0.588957	0.513158	0.431287	0.0862573	-0.0981595	0.0184049	-0.147239	-0.436314	-0.436314
62.5	-0.0261137	0.231951	0.324117	0.471582	0.347158	0.190476	0.172043	-0.0416667	0.0384025		62.5	-0.322493	-0.328947	-0.457995	-0.495935	-0.571816	-0.528455	-0.485095	-0.615176	-0.588076
31.25	0.0430108	0.139785	0.172043	0.372312	0.324117	1.11214	74.9693	74.5591	88.1895		31.25	-0.485095	-0.539295	-0.268293	0.730061	83.3006	117.601	91.4601	105.92	68.9816
15.625	-0.0030722	0.0337942	0.0430108	0.946237	99.4637	94.9508	107.905	121.017	112.264		15.625	0.423313	56.4172	156.877	174.262	149.355	123.554	108.81	95.1681	95.1897
7.8125	45.7988	99.168	109.983	108.854	103.324	84.7056	102.679	101.163	102.474		7.8125	143.152	126.442	134.344	141.572	149.479	127.38	93.638	99.8344	103.542
3.90625	92.2965	117.527	132.684	135.14	78.4261	96.7433	94.2272	106.56	113.748		3.90625	130.263	122.989	119.408	134.11	134.399	135.325	103.877	91.184	99.3804
1.95312	84.1763	101.946	132.974	111.238	101.619	97.8449	96.9048	104.172	91.6626		1.95312	120.497	113.552	112.239	152.571	129.694	127.129	115.908	80.2822	100.984
0.976562	111.131	143.992	131.846	128.882	77.6734	85.7379	104.425	105.046	100.706		0.976562	129.601	128.27	130.141	151.307	147.718	89.2909	103.515	118.827	101.92
0.488281	90.3455	108.905	121.192	114.836	89.9583	95.3831	81.168	99.0568	87.4906		0.488281	127.748	123.356	116.236	136.847	134.595	125.583	108.755	84.1472	103.363
0.244141	106.684	122.603	112.856	115.259	109.831	108.831	94.4485	102.474	110.928		0.244141	137.681	129.785	130.313	157.393	109.939	125.117	96.7073	104.344	82.1779
0	86.5914	117.656	121.33	108.93	84.6651	96.5874	106.335	105.146	96.1767		0	135.012	128.558	142.577	154.497	115.957	109.602	87.0108	75.1734	74.0368
Median REMA values K.pneumoniae_ramRstop
	BDM91288 (uM)											PABN (uM)
Lev (ng/mL)	300	150	75	37.5	18.75	9.375	4.6875	2.34375	0		Lev (ng/mL)	300	150	75	37.5	18.75	9.375	4.6875	2.34375	0
1000	-0.176471	-0.156863	0.0147059	0.0686275	0.0637255	0.0882353	0.171569	0.186275	0.218045		1000	-0.6	-0.558333	-0.408333	-0.591667	-0.633333	-0.583333	-0.466667	-0.55	-0.808333
500	-0.279412	-0.240602	0.0601504	0.0490196	0.0441176	-0.0601504	0.150376	0.240602	0.230392		500	-0.383333	0.15991	-0.103093	-0.103093	-0.258333	-0.416667	-0.175258	-0.185567	-1.025
250	-0.285714	0.147059	0.0833333	0.293233	1.12255	26.8966	82.0866	91.1253	61.0904		250	0.258333	0.375	-0.0671171	-0.308333	0.478829	103.201	95.2626	104.917	91.2583
125	-0.0931373	0.135338	1.17959	61.9559	95.5865	88.4548	83.3191	96.4974	103.683		125	-0.704955	-0.759009	-0.71036	0.335052	44.5417	146.614	128.468	138.927	109.382
62.5	-0.0490196	0.99354	68.902	108.25	100.529	98.4461	97.1029	106.529	110.602		62.5	-1.0509	-0.742793	-0.0670103	2.61396	147.111	131.009	134.111	140.457	122.749
31.25	0.037594	3.09774	118.348	122.06	108.165	105.048	103.408	108.106	113.831		31.25	-0.35	1.78153	166.549	159.371	156.23	156.284	139.079	126.43	127.565
15.625	1.11765	102.132	154.137	143.863	114.814	115.814	123.323	117.925	110.805		15.625	162.562	160.526	158.557	154.454	145.344	127.073	123.89	120.03	109.241
7.8125	105.299	139.579	158.853	120.88	124.444	112.211	112.586	108.35	109.647		7.8125	140.897	149.268	141.787	158.322	151.911	130.587	87.5167	113.549	118.05
3.90625	96.9121	121.143	158.363	114.707	103.257	105.916	83.447	105.338	105.564		3.90625	130.737	128.876	138.454	160.344	132.825	119.246	111.544	115.755	109.017
1.95312	107.78	115.494	158	162.008	114.494	113.474	110.187	112.887	112.8		1.95312	141.526	148.995	153.803	164.117	122.792	138.23	136.817	66.9437	104.358
0.976562	90.8579	133.376	139.564	114.819	97.6253	112.368	108.105	106.113	107.78		0.976562	135.809	150.32	159.673	159.598	127.371	128.182	124.908	109.483	103.414
0.488281	112.158	159.752	156.376	166	119.707	122.241	114.173	100.436	107.49		0.488281	147.052	149.046	180.49	158.306	139.798	130.473	106.019	104.358	100.242
0.244141	89.7726	155.88	137.774	111.307	118.373	92.8734	94.6422	98.5113	91.9118		0.244141	145.098	148.66	157.636	138.506	135.182	128.317	103.683	96.95	95.3167
0	102.534	150.887	150.639	123.549	96.0362	93.3618	91.3889	89.6408	82.1912		0	157.072	177.365	200.1	125.976	112.971	96.6333	84.65	82.5833	83.5005
Median REMA values K.pneumoniae_AcrB_V448E
	BDM91288 (uM)											PABN (uM)
Lev (ng/mL)	300	150	75	37.5	18.75	9.375	4.6875	2.34375	0		Lev (ng/mL)	300	150	75	37.5	18.75	9.375	4.6875	2.34375	0
1000	-0.181129	-0.0578052	-0.0241047	-0.0447658	-0.0199725	-0.0819559	0.0337466	0.000688705	0.0502755		1000	-0.36396	-0.270016	-0.27982	-0.475899	-0.326651	-0.372958	-0.446487	-0.510212	-0.382761
500	-0.0984375	-0.259642	-0.269073	-0.156336	-0.254688	-0.197658	-0.272039	-0.32189	-0.288567		500	0.430964	-0.227594	-0.389601	-0.270047	-0.547721	-0.569036	-0.686683	-0.732311	-0.750408
250	-0.23034	0.257812	-0.121185	0.000688705	-0.011708	-0.0612948	0.157713	0.635857	0.0478286		250	-0.218661	0.443732	0.494104	0.409198	0.0762108	-0.0341981	-0.194575	-0.421977	-0.548349
125	-0.0612948	-0.0234375	0.126562	0.164062	0.0453125	0.17011	0.145317	0.128788	0.0640625		125	0.411356	0.281339	0.332621	0.0334758	-0.0625	-0.053066	-0.485703	0.319801	-0.472877
62.5	-0.254688	-0.0695592	-0.0778237	-0.0859375	-0.110937	0.603994	67.0172	0.0502755	-0.205923		62.5	-0.632761	-0.240605	-0.618056	-0.613154	-0.711193	-0.505896	-0.789624	-0.82884	-0.816952
31.25	-0.0943526	-0.205923	0.934573	89.1042	89.8436	93.5091	106.583	88.8577	91.1825		31.25	-0.706291	-0.603276	-0.573938	0.69567	64.5927	100.787	86.3035	77.7888	80.9694
15.625	76.2817	108.009	117.087	113.546	109.661	107.278	112.09	108.777	116.683		15.625	-0.482311	1.39033	123.474	154.537	127.824	127.041	117.247	98.6873	88.6061
7.8125	96.2197	109.037	111.922	123.928	118.076	111.59	106.311	103.513	110.856		7.8125	114.975	103.933	101.584	134.661	123.947	128.607	105.942	110.202	91.046
3.90625	97.238	120.577	121.736	114.02	119.377	108.071	113.706	105.521	107.174		3.90625	102.985	98.645	103.362	104.837	129.388	118.848	123.357	118.439	101.456
1.95312	108.703	120.683	118.513	124.234	114.569	109.717	109.649	105.897	108.265		1.95312	99.4658	98.7205	112.744	110.837	145.239	129.423	114.541	103.202	103.631
0.976562	90.988	108.298	111.257	97.6641	109.583	103.236	103.422	93.6412	98.042		0.976562	105.504	105.565	120.772	130.872	111.173	101.06	96.2441	105.999	106.159
0.488281	103.108	113.335	112.33	121.587	111.542	110.988	96.0971	99.6742	104.664		0.488281	99.145	119.461	127.451	130.294	138.91	118.704	109.824	93.7017	70.0584
0.244141	96.9139	103.245	108.305	107.393	100.773	93.4211	88.4774	93.1908	88.1781		0.244141	123.494	128.225	108.377	131.7	121.013	91.1319	93.6916	96.1489	81.0677
0	92.699	109.021	117.62	108.822	99.98	104.579	99.2652	104.567	101.897		0	142.96	143.305	161.244	147.4	112.204	106.67	95.2347	90.9395	86.0591
Median REMA values K.pneumoniae_ramRstop_AcrB_V448E
	BDM91288 (uM)											PABN (uM)
Lev (ng/mL)	300	150	75	37.5	18.75	9.375	4.6875	2.34375	0		Lev (ng/mL)	300	150	75	37.5	18.75	9.375	4.6875	2.34375	0
1000	-0.408602	-0.00977654	0.16129	0.0934066	0.347765	0.236559	0.126374	0.379121	0.311828		1000	-0.380876	-0.509081	-0.361645	-0.393697	0.0101496	-0.0461538	-0.271902	-0.515491	-0.455556
500	1.23626	105.796	123.665	134.091	132.28	132.978	135.035	117.588	131.097		500	-0.419338	-0.472477	-0.0411325	0.738532	81.6077	132.267	121.914	131.251	124.224
250	114.622	149.247	133.8	135.398	116.845	127.985	145.119	142.499	148.499		250	-0.175556	-0.188568	0.477064	2.21528	179.363	172.914	156.229	153.586	136.818
125	151.387	161.86	144.301	149.716	131.459	134.423	132.456	119.412	132.159		125	-0.201389	-0.169338	-0.0963303	2.164	214.818	189.843	163.408	133.257	115.944
62.5	132.194	143.602	135.29	144.013	137.141	116.32	131.599	118.192	141.443		62.5	-0.759081	0.00458716	3.03579	176.696	201.017	176.382	139.291	119.771	104.344
31.25	134.559	151.462	138.214	129.297	132.39	117.845	107.863	125.159	121.291		31.25	-0.0733945	2.65759	200.235	193.17	193.702	183.459	121.331	126.878	95.3978
15.625	126.097	140.989	138.549	122.594	123.32	109.236	109.951	114.764	113.896		15.625	182.286	173.017	180.401	183.626	185.741	145.811	131.811	114.131	98.7444
7.8125	146.772	144.75	149.733	139.357	120.632	122.291	118.885	120.566	112.839		7.8125	151.382	161.747	177.049	179.561	190.106	176.126	135.132	126.856	94.0743
3.90625	133.437	126.141	134.001	95.7165	128.962	118.493	127.907	98.5769	104.72		3.90625	146.414	153.055	162.658	181.299	176.517	140.318	154.017	112.837	96.8429
1.95312	147.602	147.152	138.521	126.582	133.778	125.434	112.995	111.72	123.753		1.95312	162.645	169.882	195.459	187.055	171.606	151.779	128.754	101.904	93.9578
0.976562	106.398	138.359	129.51	144.901	125.828	87.3478	107.23	108.995	100.687		0.976562	163.85	172.164	192.356	195.036	167.158	142.074	115.971	124.331	98.8571
0.488281	125.591	134.806	109.392	121.214	106.761	102.331	81.2472	100.225	100.849		0.488281	175.561	182.991	183.395	163.946	158.068	119.536	117.837	107.311	90.7286
0.244141	96.1131	124.018	95.9623	94.6997	98.1075	97.7097	86.5769	88.9066	92.7527		0.244141	167.093	178.113	182.709	161.728	155.228	99.0358	108.92	108.086	100.337
0	136.043	152.785	127.819	97.7634	92.9505	85.8077	74.6758	87.0824	68.5806		0	190.863	225.773	211.228	157.747	120.723	80.4332	94.7844	79.0778	76.1711

## Sheet: Median Checkerboard transposed
Transpositionof Median viability values
Median REMA values K.pneumoniae43816_WT
	Lev (ng/mL)	1000	500	250	125	62.5	31.25	15.625	7.8125	3.90625	0
BDM91288 (uM)	300	-0.337366	-0.0860215	-0.0261137	-0.0353303	-0.0261137	0.0430108	-0.0030722	45.7988	92.2965	86.5914
	150	-0.331989	-0.0860215	0.0199693	0.135753	0.231951	0.139785	0.0337942	99.168	117.527	117.656
	75	-0.177564	-0.030722	0.0522273	0.732527	0.324117	0.172043	0.0430108	109.983	132.684	121.33
	37.5	-0.177564	0.102919	0.0107527	0.533602	0.471582	0.372312	0.946237	108.854	135.14	108.93
	18.75	-0.0929487	0.69278	0.204301	1.15726	0.347158	0.324117	99.4637	103.324	78.4261	84.6651
	9.375	-0.159946	0.0430108	0.199359	1.10705	0.190476	1.11214	94.9508	84.7056	96.7433	96.5874
	4.6875	0.0282258	0.0384025	0.3702	0.630128	0.172043	74.9693	107.905	102.679	94.2272	106.335
	2.34375	0.00672043	0.0608974	0.420891	0.587366	-0.0416667	74.5591	121.017	101.163	106.56	105.146
	0	-0.0467949	0.015361	0.34255	0.426075	0.0384025	88.1895	112.264	102.474	113.748	96.1767
	Lev (ng/mL)	1000	500	250	125	62.5	31.25	15.625	7.8125	3.90625	0
PABN (uM)	300	-0.208672	-0.300813	0.132791	0.588957	-0.322493	-0.485095	0.423313	143.152	130.263	135.012
	150	-0.223684	-0.239264	0.170732	0.513158	-0.328947	-0.539295	56.4172	126.442	122.989	128.558
	75	-0.208672	0.0736196	0.403794	0.431287	-0.457995	-0.268293	156.877	134.344	119.408	142.577
	37.5	-0.323099	-0.214092	0.96319	0.0862573	-0.495935	0.730061	174.262	141.572	134.11	154.497
	18.75	-0.23538	-0.289973	0.214912	-0.0981595	-0.571816	83.3006	149.355	149.479	134.399	115.957
	9.375	-0.258772	-0.382114	0.0804094	0.0184049	-0.528455	117.601	123.554	127.38	135.325	109.602
	4.6875	-0.186992	-0.495935	-0.0190058	-0.147239	-0.485095	91.4601	108.81	93.638	103.877	87.0108
	2.34375	-0.192412	-0.571816	-0.355014	-0.436314	-0.615176	105.92	95.1681	99.8344	91.184	75.1734
	0	-0.268293	-0.604336	-0.479675	-0.436314	-0.588076	68.9816	95.1897	103.542	99.3804	74.0368
Median REMA values K.pneumoniae_ramRstop
	Lev (ng/mL)	1000	500	250	125	62.5	31.25	15.625	7.8125	3.90625	0
BDM91288 (uM)	300	-0.176471	-0.279412	-0.285714	-0.0931373	-0.0490196	0.037594	1.11765	105.299	96.9121	102.534
	150	-0.156863	-0.240602	0.147059	0.135338	0.99354	3.09774	102.132	139.579	121.143	150.887
	75	0.0147059	0.0601504	0.0833333	1.17959	68.902	118.348	154.137	158.853	158.363	150.639
	37.5	0.0686275	0.0490196	0.293233	61.9559	108.25	122.06	143.863	120.88	114.707	123.549
	18.75	0.0637255	0.0441176	1.12255	95.5865	100.529	108.165	114.814	124.444	103.257	96.0362
	9.375	0.0882353	-0.0601504	26.8966	88.4548	98.4461	105.048	115.814	112.211	105.916	93.3618
	4.6875	0.171569	0.150376	82.0866	83.3191	97.1029	103.408	123.323	112.586	83.447	91.3889
	2.34375	0.186275	0.240602	91.1253	96.4974	106.529	108.106	117.925	108.35	105.338	89.6408
	0	0.218045	0.230392	61.0904	103.683	110.602	113.831	110.805	109.647	105.564	82.1912
	Lev (ng/mL)	1000	500	250	125	62.5	31.25	15.625	7.8125	3.90625	0
PABN (uM)	300	-0.6	-0.383333	0.258333	-0.704955	-1.0509	-0.35	162.562	140.897	130.737	157.072
	150	-0.558333	0.15991	0.375	-0.759009	-0.742793	1.78153	160.526	149.268	128.876	177.365
	75	-0.408333	-0.103093	-0.0671171	-0.71036	-0.0670103	166.549	158.557	141.787	138.454	200.1
	37.5	-0.591667	-0.103093	-0.308333	0.335052	2.61396	159.371	154.454	158.322	160.344	125.976
	18.75	-0.633333	-0.258333	0.478829	44.5417	147.111	156.23	145.344	151.911	132.825	112.971
	9.375	-0.583333	-0.416667	103.201	146.614	131.009	156.284	127.073	130.587	119.246	96.6333
	4.6875	-0.466667	-0.175258	95.2626	128.468	134.111	139.079	123.89	87.5167	111.544	84.65
	2.34375	-0.55	-0.185567	104.917	138.927	140.457	126.43	120.03	113.549	115.755	82.5833
	0	-0.808333	-1.025	91.2583	109.382	122.749	127.565	109.241	118.05	109.017	83.5005
Median REMA values K.pneumoniae_AcrB_V448E
	Lev (ng/mL)	1000	500	250	125	62.5	31.25	15.625	7.8125	3.90625	0
BDM91288 (uM)	300	-0.181129	-0.0984375	-0.23034	-0.0612948	-0.254688	-0.0943526	76.2817	96.2197	97.238	92.699
	150	-0.0578052	-0.259642	0.257812	-0.0234375	-0.0695592	-0.205923	108.009	109.037	120.577	109.021
	75	-0.0241047	-0.269073	-0.121185	0.126562	-0.0778237	0.934573	117.087	111.922	121.736	117.62
	37.5	-0.0447658	-0.156336	0.000688705	0.164062	-0.0859375	89.1042	113.546	123.928	114.02	108.822
	18.75	-0.0199725	-0.254688	-0.011708	0.0453125	-0.110937	89.8436	109.661	118.076	119.377	99.98
	9.375	-0.0819559	-0.197658	-0.0612948	0.17011	0.603994	93.5091	107.278	111.59	108.071	104.579
	4.6875	0.0337466	-0.272039	0.157713	0.145317	0	106.583	112.09	106.311	113.706	99.2652
	2.34375	0.000688705	-0.32189	0.635857	0.128788	0.0502755	88.8577	108.777	103.513	105.521	104.567
	0	0.0502755	-0.288567	0.0478286	0.0640625	-0.205923	91.1825	116.683	110.856	107.174	101.897
	Lev (ng/mL)	1000	500	250	125	62.5	31.25	15.625	7.8125	3.90625	0
PABN (uM)	300	-0.36396	0.430964	-0.218661	0.411356	-0.632761	-0.706291	-0.482311	114.975	102.985	142.96
	150	-0.270016	-0.227594	0.443732	0.281339	-0.240605	-0.603276	1.39033	103.933	98.645	143.305
	75	-0.27982	-0.389601	0.494104	0.332621	-0.618056	-0.573938	123.474	101.584	103.362	161.244
	37.5	-0.475899	-0.270047	0.409198	0.0334758	-0.613154	0.69567	154.537	134.661	104.837	147.4
	18.75	-0.326651	-0.547721	0.0762108	-0.0625	-0.711193	64.5927	127.824	123.947	129.388	112.204
	9.375	-0.372958	-0.569036	-0.0341981	-0.053066	-0.505896	100.787	127.041	128.607	118.848	106.67
	4.6875	-0.446487	-0.686683	-0.194575	-0.485703	-0.789624	86.3035	117.247	105.942	123.357	95.2347
	2.34375	-0.510212	-0.732311	-0.421977	0.319801	-0.82884	77.7888	98.6873	110.202	118.439	90.9395
	0	-0.382761	-0.750408	-0.548349	-0.472877	-0.816952	80.9694	88.6061	91.046	101.456	86.0591
Median REMA values K.pneumoniae_ramRstop_AcrB_V448E
	Lev (ng/mL)	1000	500	250	125	62.5	31.25	15.625	7.8125	3.90625	0
BDM91288 (uM)	300	-0.408602	1.23626	114.622	151.387	132.194	134.559	126.097	146.772	133.437	136.043
	150	-0.00977654	105.796	149.247	161.86	143.602	151.462	140.989	144.75	126.141	152.785
	75	0.16129	123.665	133.8	144.301	135.29	138.214	138.549	149.733	134.001	127.819
	37.5	0.0934066	134.091	135.398	149.716	144.013	129.297	122.594	139.357	95.7165	97.7634
	18.75	0.347765	132.28	116.845	131.459	137.141	132.39	123.32	120.632	128.962	92.9505
	9.375	0.236559	132.978	127.985	134.423	116.32	117.845	109.236	122.291	118.493	85.8077
	4.6875	0.126374	135.035	145.119	132.456	131.599	107.863	109.951	118.885	127.907	74.6758
	2.34375	0.379121	117.588	142.499	119.412	118.192	125.159	114.764	120.566	98.5769	87.0824
	0	0.311828	131.097	148.499	132.159	141.443	121.291	113.896	112.839	104.72	68.5806
	Lev (ng/mL)	1000	500	250	125	62.5	31.25	15.625	7.8125	3.90625	0
PABN (uM)	300	-0.380876	-0.419338	-0.175556	-0.201389	-0.759081	-0.0733945	182.286	151.382	146.414	190.863
	150	-0.509081	-0.472477	-0.188568	-0.169338	0.00458716	2.65759	173.017	161.747	153.055	225.773
	75	-0.361645	-0.0411325	0.477064	-0.0963303	3.03579	200.235	180.401	177.049	162.658	211.228
	37.5	-0.393697	0.738532	2.21528	2.164	176.696	193.17	183.626	179.561	181.299	157.747
	18.75	0.0101496	81.6077	179.363	214.818	201.017	193.702	185.741	190.106	176.517	120.723
	9.375	-0.0461538	132.267	172.914	189.843	176.382	183.459	145.811	176.126	140.318	80.4332
	4.6875	-0.271902	121.914	156.229	163.408	139.291	121.331	131.811	135.132	154.017	94.7844
	2.34375	-0.515491	131.251	153.586	133.257	119.771	126.878	114.131	126.856	112.837	79.0778
	0	-0.455556	124.224	136.818	115.944	104.344	95.3978	98.7444	94.0743	96.8429	76.1711

## Sheet: Fig2 Transposed Checkerboard
			ATCC43816 WT													ATCC43816 AcrBV448E													ATCC43816 ramRmut													ATCC43816 AcrBV448E ramRmut
	BDM91288 (µM)	300	-0.337366	-0.0860215	-0.0261137	-0.0353303	-0.0261137	0.0430108	-0.0030722	45.7988	92.2965	86.5914		BDM91288 (µM)	300	-0.181129	-0.0984375	-0.23034	-0.0612948	-0.254688	-0.0943526	76.2817	96.2197	97.238	92.699		BDM91288 (µM)	300	-0.176471	-0.279412	-0.285714	-0.0931373	-0.0490196	0.037594	1.11765	105.299	96.9121	102.534		BDM91288 (µM)	300	-0.408602	1.23626	114.622	151.387	132.194	134.559	126.097	146.772
		150	-0.331989	-0.0860215	0.0199693	0.135753	0.231951	0.139785	0.0337942	99.168	117.527	117.656			150	-0.0578052	-0.259642	0.257812	-0.0234375	-0.0695592	-0.205923	108.009	109.037	120.577	109.021			150	-0.156863	-0.240602	0.147059	0.135338	0.99354	3.09774	102.132	139.579	121.143	150.887			150	-0.00977654	105.796	149.247	161.86	143.602	151.462	140.989	144.75
		75	-0.177564	-0.030722	0.0522273	0.732527	0.324117	0.172043	0.0430108	109.983	132.684	121.33			75	-0.0241047	-0.269073	-0.121185	0.126562	-0.0778237	0.934573	117.087	111.922	121.736	117.62			75	0.0147059	0.0601504	0.0833333	1.17959	68.902	118.348	154.137	158.853	158.363	150.639			75	0.16129	123.665	133.8	144.301	135.29	138.214	138.549	149.733
		37.5	-0.177564	0.102919	0.0107527	0.533602	0.471582	0.372312	0.946237	108.854	135.14	108.93			37.5	-0.0447658	-0.156336	0.000688705	0.164062	-0.0859375	89.1042	113.546	123.928	114.02	108.822			37.5	0.0686275	0.0490196	0.293233	61.9559	108.25	122.06	143.863	120.88	114.707	123.549			37.5	0.0934066	134.091	135.398	149.716	144.013	129.297	122.594	139.357
		18.75	-0.0929487	0.69278	0.204301	1.15726	0.347158	0.324117	99.4637	103.324	78.4261	84.6651			18.75	-0.0199725	-0.254688	-0.011708	0.0453125	-0.110937	89.8436	109.661	118.076	119.377	99.98			18.75	0.0637255	0.0441176	1.12255	95.5865	100.529	108.165	114.814	124.444	103.257	96.0362			18.75	0.347765	132.28	116.845	131.459	137.141	132.39	123.32	120.632
		9.375	-0.159946	0.0430108	0.199359	1.10705	0.190476	1.11214	94.9508	84.7056	96.7433	96.5874			9.375	-0.0819559	-0.197658	-0.0612948	0.17011	0.603994	93.5091	107.278	111.59	108.071	104.579			9.375	0.0882353	-0.0601504	26.8966	88.4548	98.4461	105.048	115.814	112.211	105.916	93.3618			9.375	0.236559	132.978	127.985	134.423	116.32	117.845	109.236	122.291
		4.6875	0.0282258	0.0384025	0.3702	0.630128	0.172043	74.9693	107.905	102.679	94.2272	106.335			4.6875	0.0337466	-0.272039	0.157713	0.145317	0	106.583	112.09	106.311	113.706	99.2652			4.6875	0.171569	0.150376	82.0866	83.3191	97.1029	103.408	123.323	112.586	83.447	91.3889			4.6875	0.126374	135.035	145.119	132.456	131.599	107.863	109.951	118.885
		2.34375	0.00672043	0.0608974	0.420891	0.587366	-0.0416667	74.5591	121.017	101.163	106.56	105.146			2.34375	0.000688705	-0.32189	0.635857	0.128788	0.0502755	88.8577	108.777	103.513	105.521	104.567			2.34375	0.186275	0.240602	91.1253	96.4974	106.529	108.106	117.925	108.35	105.338	89.6408			2.34375	0.379121	117.588	142.499	119.412	118.192	125.159	114.764	120.566
		0	-0.0467949	0.015361	0.34255	0.426075	0.0384025	88.1895	112.264	102.474	113.748	96.1767			0	0.0502755	-0.288567	0.0478286	0.0640625	-0.205923	91.1825	116.683	110.856	107.174	101.897			0	0.218045	0.230392	61.0904	103.683	110.602	113.831	110.805	109.647	105.564	82.1912			0	0.311828	131.097	148.499	132.159	141.443	121.291	113.896	112.839
			1000	500	250	125	62.5	31.25	15.625	7.8125	3.90625	0				1000	500	250	125	62.5	31.25	15.625	7.8125	3.90625	0				1000	500	250	125	62.5	31.25	15.625	7.8125	3.90625	0				1000	500	250	125	62.5	31.25	15.625	7.8125
			Levofloxacin (ng/mL)													Levofloxacin (ng/mL)													Levofloxacin (ng/mL)													Levofloxacin (ng/mL)
			ATCC43816 WT													ATCC43816 AcrBV448E													ATCC43816 ramRmut													ATCC43816 AcrBV448E ramRmut
	PAβN (µM)	300	-0.208672	-0.300813	0.132791	0.588957	-0.322493	-0.485095	0.423313	143.152	130.263	135.012		PAβN (µM)	300	-0.36396	0.430964	-0.218661	0.411356	-0.632761	-0.706291	-0.482311	114.975	102.985	142.96		PAβN (µM)	300	-0.6	-0.383333	0.258333	-0.704955	-1.0509	-0.35	162.562	140.897	130.737	157.072		PAβN (µM)	300	-0.380876	-0.419338	-0.175556	-0.201389	-0.759081	-0.0733945	182.286	151.382
		150	-0.223684	-0.239264	0.170732	0.513158	-0.328947	-0.539295	56.4172	126.442	122.989	128.558			150	-0.270016	-0.227594	0.443732	0.281339	-0.240605	-0.603276	1.39033	103.933	98.645	143.305			150	-0.558333	0.15991	0.375	-0.759009	-0.742793	1.78153	160.526	149.268	128.876	177.365			150	-0.509081	-0.472477	-0.188568	-0.169338	0.00458716	2.65759	173.017	161.747
		75	-0.208672	0.0736196	0.403794	0.431287	-0.457995	-0.268293	156.877	134.344	119.408	142.577			75	-0.27982	-0.389601	0.494104	0.332621	-0.618056	-0.573938	123.474	101.584	103.362	161.244			75	-0.408333	-0.103093	-0.0671171	-0.71036	-0.0670103	166.549	158.557	141.787	138.454	200.1			75	-0.361645	-0.0411325	0.477064	-0.0963303	3.03579	200.235	180.401	177.049
		37.5	-0.323099	-0.214092	0.96319	0.0862573	-0.495935	0.730061	174.262	141.572	134.11	154.497			37.5	-0.475899	-0.270047	0.409198	0.0334758	-0.613154	0.69567	154.537	134.661	104.837	147.4			37.5	-0.591667	-0.103093	-0.308333	0.335052	2.61396	159.371	154.454	158.322	160.344	125.976			37.5	-0.393697	0.738532	2.21528	2.164	176.696	193.17	183.626	179.561
		18.75	-0.23538	-0.289973	0.214912	-0.0981595	-0.571816	83.3006	149.355	149.479	134.399	115.957			18.75	-0.326651	-0.547721	0.0762108	-0.0625	-0.711193	64.5927	127.824	123.947	129.388	112.204			18.75	-0.633333	-0.258333	0.478829	44.5417	147.111	156.23	145.344	151.911	132.825	112.971			18.75	0.0101496	81.6077	179.363	214.818	201.017	193.702	185.741	190.106
		9.375	-0.258772	-0.382114	0.0804094	0.0184049	-0.528455	117.601	123.554	127.38	135.325	109.602			9.375	-0.372958	-0.569036	-0.0341981	-0.053066	-0.505896	100.787	127.041	128.607	118.848	106.67			9.375	-0.583333	-0.416667	103.201	146.614	131.009	156.284	127.073	130.587	119.246	96.6333			9.375	-0.0461538	132.267	172.914	189.843	176.382	183.459	145.811	176.126
		4.6875	-0.186992	-0.495935	-0.0190058	-0.147239	-0.485095	91.4601	108.81	93.638	103.877	87.0108			4.6875	-0.446487	-0.686683	-0.194575	-0.485703	-0.789624	86.3035	117.247	105.942	123.357	95.2347			4.6875	-0.466667	-0.175258	95.2626	128.468	134.111	139.079	123.89	87.5167	111.544	84.65			4.6875	-0.271902	121.914	156.229	163.408	139.291	121.331	131.811	135.132
		2.34375	-0.192412	-0.571816	-0.355014	-0.436314	-0.615176	105.92	95.1681	99.8344	91.184	75.1734			2.34375	-0.510212	-0.732311	-0.421977	0.319801	-0.82884	77.7888	98.6873	110.202	118.439	90.9395			2.34375	-0.55	-0.185567	104.917	138.927	140.457	126.43	120.03	113.549	115.755	82.5833			2.34375	-0.515491	131.251	153.586	133.257	119.771	126.878	114.131	126.856
		0	-0.268293	-0.604336	-0.479675	-0.436314	-0.588076	68.9816	95.1897	103.542	99.3804	74.0368			0	-0.382761	-0.750408	-0.548349	-0.472877	-0.816952	80.9694	88.6061	91.046	101.456	86.0591			0	-0.808333	-1.025	91.2583	109.382	122.749	127.565	109.241	118.05	109.017	83.5005			0	-0.455556	124.224	136.818	115.944	104.344	95.3978	98.7444	94.0743
			1000	500	250	125	62.5	31.25	15.625	7.8125	3.90625	0				1000	500	250	125	62.5	31.25	15.625	7.8125	3.90625	0				1000	500	250	125	62.5	31.25	15.625	7.8125	3.90625	0				1000	500	250	125	62.5	31.25	15.625	7.8125
			Levofloxacin (ng/mL)													Levofloxacin (ng/mL)													Levofloxacin (ng/mL)													Levofloxacin (ng/mL)
		ramRmut = K124*stop_gained
[truncated: 2 more columns]
