# Supplementary material for: Pyridylpiperazine efflux pump inhibitor boosts in vivo antibiotic efficacy against K. pneumoniae
Source: EMBO Mol Med. 2023 Dec 20;16(1):93–111. doi: 10.1038/s44321-023-00007-9 (PMC10897476; doi:10.1038/s44321-023-00007-9)
Supplement: Supplementary file 4 — Source Data Fig. 3 [file 44321_2023_7_MOESM4_ESM.zip › EMM-2023-18236_SourceDataForFigure3.xlsx]

## Sheet: Kp mouse lung CFU
Source data for Figure 3
K. pneumoniae mouse lung infection
CFU counts		time post-treatment
		-22	0	4h					24h
				non treated	BDM91288 alone	levofloxacin 10mg/kg	BDM91288 + levofloxacin 10mg/kg	levofloxacin 50mg/kg	non treated	BDM91288 alone	levofloxacin 10mg/kg	BDM91288 + levofloxacin 10mg/kg	levofloxacin 50mg/kg
	Experiment 1	8170	1030000	1120000	450000	7670	1000	1500	30000000	26700000	6330	350	16.7
		9670	983000	1350000	267000	450	583	1170	500000	483000	9170	683	16.7
		7830	717000	700000	567000	150	383	367	16300000	16700000	9170	283	83.3
		15000	317000	2170000	433000	2830	250	200	8000000	98300	117	16.7	16.7
		12700	200000	900000	400000	567	1500	50	15000000	4500000	83.3		167
		13300	117	667000	533000	1330	667			26700000			16.7
	Experiment 2	16700	900000	40000000	817000	3170	267	267
		11700	633000	1330000	13800000	3670	483	16.7
		8330	933000	3500000	2670000	1830	1830	117
		8330	533000	10800000	5170000	4670	1670	350
		11700	1830000	25000000	2330000	2830	500	583
		16700	700000	25000000	550000		1170
							517
	Experiment 3	6500	1280000	1830000	700000	7670	833	450	11800000	31700000	15300	1500	66.7
		9170	133000	250000	1830000	717	1670	833	4670000	28300000	26700	117	167
		8000	733000	167000	250000	3330	383	1000	16700000	1650000	7500	200	50
		9000	467000	1500000	1030000	2170	650	133	11500000	18300000	1000	850	100
			78300	717000	600000	833	550	667	20000000	13300000		517	16.7
				3170000	1120000	2000	450	1000	11800000	10000000			16.7
				1170000	317000	500	2670	133	18300000	12300000			16.7
				3500000	1380000	3170	3170	1330	9000000	6170000			16.7
				983000	167000				20000000	7000000			16.7
				233000	2500000					20000000
